# Supplementary material for: Setting weights for fifteen CHNRI criteria at the global and regional level using public stakeholders: an Amazon Mechanical Turk study
Source: J Glob Health. 2019 Apr 2;9(1):010702. doi: 10.7189/jogh.09.010702 (PMC6445564; doi:10.7189/jogh.09.010702)
Supplement: Online Supplementary Document [file jogh-09-010702-s001.zip]

Archive with 3 entries (3 files):
- Interactive Online Supplementary Tool.xlsx
- Online Supplementary Material 1.docx
- Online Supplementary Material 2.docx
