# Supplementary material for: Setting weights for fifteen CHNRI criteria at the global and regional level using public stakeholders: an Amazon Mechanical Turk study
Source: J Glob Health. 2019 Apr 2;9(1):010702. doi: 10.7189/jogh.09.010702 (PMC6445564; doi:10.7189/jogh.09.010702)
Supplement: Online Supplementary Document [file jogh-09-010702-s001.zip › Interactive Online Supplementary Tool.xlsx]

## Sheet: Overall
Overall
Criteria	Mean	Choose?	Denominator	Weight
Equity	4.37	1	4.37	0.266463
Burden	4.42		0	0
Answerability	4.4		0	0
Effectiveness	4.36	1	4.36	0.265854
Deliverability	4.32		0	0
Feasibility	4.41		0	0
Likelihood to Fill a Gap	4.09		0	0
Cost	3.75		0	0
Sustainability	4.05	1	4.05	0.246951
Acceptability	3.11		0	0
Scale	4.29		0	0
Implementation	3.17		0	0
Translation	3.62	1	3.62	0.220732
Technical Possibility	3.84		0	0
Innovation	4.33		0	0
		Denominator:	16.4

## Sheet: Latin America & the Caribbean
Latin America & the Caribbean
Criteria	Mean	Choose?	Denominator	Weight
Equity	4.47	1	4.47	0.266547
Burden	4.39		0	0
Answerability	4.44		0	0
Effectiveness	4.53	1	4.53	0.270125
Deliverability	4.29		0	0
Feasibility	4.52		0	0
Likelihood to Fill a Gap	4.2		0	0
Cost	3.82		0	0
Sustainability	4.08	1	4.08	0.243292
Acceptability	3.1		0	0
Scale	4.34		0	0
Implementation	2.91		0	0
Translation	3.69	1	3.69	0.220036
Technical Possibility	3.99		0	0
Innovation	4.48		0	0
		Denominator:	16.77

## Sheet: North America
North America
Criteria	Mean	Choose?	Denominator	Weight
Equity	4.31	1	4.31	0.215932
Burden	4.52		0	0
Answerability	4.34		0	0
Effectiveness	4.28	1	4.28	0.214429
Deliverability	4.3		0	0
Feasibility	4.39		0	0
Likelihood to Fill a Gap	4		0	0
Cost	3.57		0	0
Sustainability	3.9	1	3.9	0.195391
Acceptability	2.92		0	0
Scale	4.22		0	0
Implementation	2.97		0	0
Translation	3.28	1	3.28	0.164329
Technical Possibility	3.57		0	0
Innovation	4.19	1	4.19	0.20992
		Denominator:	19.96

## Sheet: Europe & Central Asia
Europe and Central Asia
Criteria	Mean	Choose?	Denominator	Weight
Equity	4.4	1	4.4	0.210024
Burden	4.51		0	0
Answerability	4.39		0	0
Effectiveness	4.34	1	4.34	0.20716
Deliverability	4.41		0	0
Feasibility	4.52	1	4.52	0.215752
Likelihood to Fill a Gap	4.05		0	0
Cost	3.6		0	0
Sustainability	4.03	1	4.03	0.192363
Acceptability	2.7		0	0
Scale	4.38		0	0
Implementation	3.06		0	0
Translation	3.66	1	3.66	0.174702
Technical Possibility	3.66		0	0
Innovation	4.37		0	0
		Denominator:	20.95

## Sheet: East Asia & the Pacific
East Asia & the Pacific
Criteria	Mean	Choose?	Denominator	Weight
Equity	4.51	1	4.51	0.171353
Burden	4.57		0	0
Answerability	4.54		0	0
Effectiveness	4.53	1	4.53	0.172112
Deliverability	4.46		0	0
Feasibility	4.6	1	4.6	0.174772
Likelihood to Fill a Gap	4.3		0	0
Cost	4.17		0	0
Sustainability	4.34	1	4.34	0.164894
Acceptability	3.18		0	0
Scale	4.5	1	4.5	0.170973
Implementation	3.1		0	0
Translation	3.84	1	3.84	0.145897
Technical Possibility	4.13		0	0
Innovation	4.5		0	0
		Denominator:	26.32

## Sheet: Middle East & North Africa
Middle East & North Africa
Criteria	Mean	Choose?	Denominator	Weight
Equity	4.58	1	4.58	0.279098
Burden	4.13		0	0
Answerability	4.33		0	0
Effectiveness	4.08	1	4.08	0.248629
Deliverability	4.38		0	0
Feasibility	4.33		0	0
Likelihood to Fill a Gap	3.88		0	0
Cost	3.67		0	0
Sustainability	3.79	1	3.79	0.230957
Acceptability	3.58		0	0
Scale	4.33		0	0
Implementation	3.38		0	0
Translation	3.96	1	3.96	0.241316
Technical Possibility	4.04		0	0
Innovation	4.54		0	0
		Denominator:	16.41

## Sheet: Sub-Saharn Africa
Sub-Saharan Africa
Criteria	Mean	Choose?	Denominator	Weight
Equity	4.66	1	4.66	0.172337
Burden	4.72	1	4.72	0.174556
Answerability	4.69		0	0
Effectiveness	4.75	1	4.75	0.175666
Deliverability	4.63		0	0
Feasibility	4.81	1	4.81	0.177885
Likelihood to Fill a Gap	4.16		0	0
Cost	4.28		0	0
Sustainability	4.38	1	4.38	0.161982
Acceptability	3		0	0
Scale	4.72		0	0
Implementation	3.44		0	0
Translation	3.72	1	3.72	0.137574
Technical Possibility	4.38		0	0
Innovation	4.66		0	0
		Denominator:	27.04

## Sheet: South Asia
South Asia
Criteria	Mean	Choose?	Denominator	Weight
Equity	4.29		0	0
Burden	4.17	1	4.17	0.201839
Answerability	4.4		0	0
Effectiveness	4.25	1	4.25	0.205712
Deliverability	4.22		0	0
Feasibility	4.2		0	0
Likelihood to Fill a Gap	4.15		0	0
Cost	3.9		0	0
Sustainability	4.14	1	4.14	0.200387
Acceptability	3.64		0	0
Scale	4.19	1	4.19	0.202807
Implementation	3.64		0	0
Translation	3.91	1	3.91	0.189255
Technical Possibility	4.09		0	0
Innovation	4.3		0	0
		Denominator:	20.66
